# Supplementary material for: Global perspective of environmental distribution and diversity of Perkinsea (Alveolata) explored by a meta-analysis of eDNA surveys
Source: Sci Rep. 2023 Nov 17;13:20111. doi: 10.1038/s41598-023-47378-0 (PMC10656510; doi:10.1038/s41598-023-47378-0)
Supplement: Supplementary file 2 — Supplementary Tables. [file 41598_2023_47378_MOESM2_ESM.xlsx]

## Sheet: Table S1
Table S1: Shared ASVs between subcategories. In the diagonal are the number of Shared ASVs divided by the number of total ASVs.
		Marine										Land water							Soil
		Coastal zone (n=23)	Epipelagic zone (n=735)	Mesopelagic zone (n=142)	Bathypelagic zone (n=86)	Abyssal zone (n=49)	Pelagic zone (n=119)	Marine sediment (n=540)	Estuarine (n=13)	Arctic mixed water (n=3)	Marine other (n=5)	Lake (n=211)	River (n=18)	Land water sediment (n=12)	Brackish (n=6)	Saline sping sediment (n=22)	High Arctic water (n=16)	Bromeliads tank water (n=2)	Forest soil (Temperate) (n=557)	Forest soil (Tropical) (n=92)	Cropland soil (Temperate) (n=3)	Cropland soil (Tropical) (n=17)	Grassland soil (Temperate) (n=1)	Land soil (Temperate) (n=49)
Marine	Coastal zone (n=23)	21/25	-	-	-	-	-	-	-	-	-	-	-	-	-	-	-	-	-	-	-	-	-	-
	Epipelagic zone (n=735)	17	369/505	-	-	-	-	-	-	-	-	-	-	-	-	-	-	-	-	-	-	-	-	-
	Mesopelagic zone (n=142)	2	48	86/125	-	-	-	-	-	-	-	-	-	-	-	-	-	-	-	-	-	-	-	-
	Bathypelagic zone (n=86)	0	21	39	53/90	-	-	-	-	-	-	-	-	-	-	-	-	-	-	-	-	-	-	-
	Abyssal zone (n=49)	0	22	29	27	49/90	-	-	-	-	-	-	-	-	-	-	-	-	-	-	-	-	-	-
	Pelagic zone (n=119)	6	69	22	6	10	83/89	-	-	-	-	-	-	-	-	-	-	-	-	-	-	-	-	-
	Marine sediment (n=540)	19	217	35	13	10	46	249/511	-	-	-	-	-	-	-	-	-	-	-	-	-	-	-	-
	Estuarine (n=13)	1	20	2	0	0	3	6	55/55	-	-	-	-	-	-	-	-	-	-	-	-	-	-	-
	Arctic mixed water (n=3)	1	5	0	0	0	1	1	1	2023-08-08	-	-	-	-	-	-	-	-	-	-	-	-	-	-
	Marine other (n=5)	2	5	0	0	0	2	8	0	0	2023-09-09	-	-	-	-	-	-	-	-	-	-	-	-	-
Land water	Lake (n=211)	5	103	3	0	0	10	19	43	7	0	315/500	-	-	-	-	-	-	-	-	-	-	-	-
	River (n=18)	1	39	2	0	0	4	6	43	2	0	134	150/182	-	-	-	-	-	-	-	-	-	-	-
	Land water sediment (n=12)	4	45	3	0	0	5	22	18	7	0	91	35	106/114	-	-	-	-	-	-	-	-	-	-
	Brackish (n=6)	0	2	0	0	0	1	2	1	0	0	6	1	4	2023-09-06	-	-	-	-	-	-	-	-	-
	Saline sping sediment (n=22)	2	7	0	0	0	4	4	3	2	0	13	3	5	1	19/23	-	-	-	-	-	-	-	-
	High Arctic water (n=16)	1	15	0	0	0	2	1	1	4	0	26	5	7	0	2	33/39	-	-	-	-	-	-	-
	Bromeliads tank water (n=2)	0	2	0	0	0	0	0	0	0	0	2	0	0	0	0	1	2023-10-08	-	-	-	-	-	-
Soil	Forest soil (Temperate) (n=557)	3	34	0	0	0	3	4	1	3	0	95	17	15	0	7	22	2	122/208	-	-	-	-	-
	Forest soil (Tropical) (n=92)	1	8	0	0	0	0	0	0	1	0	7	2	3	0	2	3	0	14	21/46	-	-	-	-
	Cropland soil (Temperate) (n=3)	0	2	0	0	0	0	0	0	0	0	2	2	0	0	0	1	0	5	4	2023-11-11	-	-	-
	Cropland soil (Tropical) (n=17)	0	2	0	0	0	0	0	0	0	0	0	1	1	0	0	0	0	3	5	4	2023-07-06	-	-
	Grassland soil (Temperate) (n=1)	1	3	0	0	0	0	0	0	0	0	6	2	0	0	0	3	0	6	1	0	0	2023-06-06	-
	Land soil (Temperate) (n=49)	3	17	0	0	0	4	8	1	3	0	15	4	6	0	4	7	8	14	5	5	3	1	37/42

## Sheet: Table S2
Table S2: Pairwise ANOSIM analysis between the communities observed in each environment using the Bray-Curtis and Weighted UniFrac distances.
	Pairwise ANOSIM Analysis (Distance = "Bray-Curtis")				Pairwise ANOSIM Analysis (Distance = "Weighted UniFrac")
	SumsOfSqs	F.Model	R2	p.value	SumsOfSqs	F.Model	R2	p.value
Soil vs Marine	2.04261	4.3239	0.0350614	0.001	5.10457	19.5844	0.141317	0.001
Soil vs Land water	1.81093	3.88449	0.0437027	0.001	2.34283	11.4809	0.118997	0.001
Marine vs Land water	1.70947	3.5688	0.0252089	0.001	6.31312	25.277	0.15481	0.001
Forest soil (Tropical) vs Forest soil (Temperate)	1.69659	4.33009	0.138209	0.001	0.893159	5.1768	0.160886	0.002
Forest soil (Tropical) vs Abyssal zone	1.92325	4.87146	0.152847	0.001	4.07271	31.4601	0.538147	0.001
Forest soil (Tropical) vs River	1.80419	4.46834	0.141995	0.001	1.6665	11.1176	0.291665	0.001
Forest soil (Tropical) vs Land soil (Temperate)	1.18318	3.13203	0.163706	0.002	1.14365	6.30456	0.282658	0.002
Forest soil (Tropical) vs Bathypelagic zone	1.65811	3.99408	0.128866	0.001	2.94688	14.5774	0.350609	0.001
Forest soil (Tropical) vs Lake	2.00288	5.15396	0.16029	0.001	1.8047	12.8635	0.322689	0.001
Forest soil (Tropical) vs Mesopelagic zone	1.11369	2.70407	0.124588	0.001	1.85264	8.77702	0.315981	0.001
Forest soil (Tropical) vs Estuarine	1.63365	4.16667	0.159236	0.001	1.44706	9.69985	0.30599	0.001
Forest soil (Tropical) vs Marine sediment	2.77449	8.53585	0.247159	0.001	3.75081	27.1354	0.510684	0.001
Forest soil (Tropical) vs Coastal zone	2.24889	6.97897	0.268639	0.001	3.05072	22.2203	0.539062	0.001
Forest soil (Tropical) vs Epipelagic zone	1.75912	4.42016	0.145304	0.001	1.51705	8.37922	0.243729	0.001
Forest soil (Temperate) vs Abyssal zone	1.87244	4.65816	0.142634	0.001	4.25192	37.3672	0.57165	0.001
Forest soil (Temperate) vs River	1.73108	4.21576	0.13086	0.001	2.16276	16.2005	0.366523	0.001
Forest soil (Temperate) vs Land soil (Temperate)	1.09684	2.80824	0.141771	0.002	0.509845	3.34241	0.164308	0.03
Forest soil (Temperate) vs Bathypelagic zone	1.59782	3.79005	0.119221	0.001	2.83098	15.3951	0.354766	0.001
Forest soil (Temperate) vs Lake	1.94786	4.91883	0.149423	0.001	2.07768	16.7232	0.373926	0.001
Forest soil (Temperate) vs Mesopelagic zone	1.06296	2.52458	0.112081	0.001	1.98172	10.7085	0.348714	0.001
Forest soil (Temperate) vs Estuarine	1.58472	3.95269	0.146653	0.001	2.20169	17.0342	0.425491	0.001
Forest soil (Temperate) vs Marine sediment	2.75478	8.22179	0.233429	0.001	2.54873	20.951	0.436925	0.001
Forest soil (Temperate) vs Coastal zone	2.22395	6.62081	0.248708	0.001	3.03353	26.3863	0.568838	0.001
Forest soil (Temperate) vs Epipelagic zone	1.55328	3.83248	0.1243	0.001	1.69566	10.4099	0.278266	0.001
Abyssal zone vs River	1.71098	4.13778	0.128751	0.001	4.90596	53.3472	0.655796	0.001
Abyssal zone vs Land soil (Temperate)	1.13368	2.86775	0.144342	0.003	1.91117	22.7183	0.571985	0.001
Abyssal zone vs Bathypelagic zone	1.19413	2.81326	0.0913004	0.002	1.16209	8.16351	0.225739	0.001
Abyssal zone vs Lake	1.91567	4.80262	0.14641	0.001	4.94363	59.7755	0.681004	0.001
Abyssal zone vs Mesopelagic zone	0.729033	1.71507	0.0789807	0.035	0.540894	4.26202	0.175666	0.003
Abyssal zone vs Estuarine	1.55247	3.83869	0.143028	0.001	4.10761	52.2031	0.694162	0.001
Abyssal zone vs Marine sediment	2.71586	8.03402	0.229321	0.001	1.96218	24.9714	0.480484	0.001
Abyssal zone vs Coastal zone	2.1983	6.46682	0.244337	0.001	0.868817	15.292	0.4333	0.001
Abyssal zone vs Epipelagic zone	1.73497	4.24946	0.135985	0.001	3.82858	31.9542	0.542018	0.001
River vs Land soil (Temperate)	1.08267	2.64342	0.13457	0.002	1.02464	8.78823	0.340785	0.004
River vs Bathypelagic zone	1.43637	3.31635	0.105898	0.001	3.72667	22.9951	0.450927	0.001
River vs Lake	1.39394	3.42043	0.10886	0.001	0.714527	6.97676	0.199468	0.002
River vs Mesopelagic zone	0.941743	2.15409	0.0972321	0.002	2.23882	14.4901	0.420123	0.001
River vs Estuarine	0.895594	2.15826	0.0857872	0.008	0.180963	1.76236	0.0711707	0.123
River vs Marine sediment	2.59889	7.48921	0.217146	0.001	4.32489	43.6774	0.617983	0.001
River vs Coastal zone	2.12121	6.02532	0.231518	0.001	3.50324	41.5018	0.674806	0.001
River vs Epipelagic zone	1.57866	3.78345	0.122905	0.001	0.45783	3.26423	0.107858	0.014
Land soil (Temperate) vs Bathypelagic zone	1.01805	2.3807	0.122839	0.001	1.28646	6.44564	0.274918	0.001
Land soil (Temperate) vs Lake	1.16837	3.03085	0.151309	0.003	1.06587	10.5177	0.382216	0.001
Land soil (Temperate) vs Mesopelagic zone	0.845233	1.95747	0.178643	0.005	1.20567	5.57806	0.382634	0.002
Land soil (Temperate) vs Estuarine	1.06703	2.73216	0.185456	0.002	1.21751	12.0064	0.500134	0.001
Land soil (Temperate) vs Marine sediment	1.52371	5.40333	0.252453	0.001	0.707352	7.40358	0.316344	0.002
Land soil (Temperate) vs Coastal zone	1.46443	6.03642	0.401453	0.004	1.63652	27.1049	0.750726	0.007
Land soil (Temperate) vs Epipelagic zone	0.993185	2.47976	0.134188	0.003	0.910126	5.51156	0.256214	0.007
Bathypelagic zone vs Lake	1.64106	3.92133	0.122844	0.001	3.74355	24.499	0.466656	0.001
Bathypelagic zone vs Mesopelagic zone	0.719152	1.58916	0.0736092	0.027	0.326233	1.44959	0.0675812	0.193
Bathypelagic zone vs Estuarine	1.33278	3.11175	0.11917	0.001	3.23901	19.7469	0.46195	0.001
Bathypelagic zone vs Marine sediment	2.43023	6.78102	0.200735	0.001	1.94954	12.8875	0.323096	0.001
Bathypelagic zone vs Coastal zone	2.02355	5.50781	0.215926	0.001	1.67366	10.8009	0.350667	0.001
Bathypelagic zone vs Epipelagic zone	1.46983	3.42919	0.112694	0.001	2.78109	14.4464	0.348555	0.001
Lake vs Mesopelagic zone	1.07951	2.59051	0.114672	0.001	2.30472	16.2827	0.448773	0.001
Lake vs Estuarine	1.44036	3.62663	0.136203	0.001	0.780696	8.5406	0.270781	0.001
Lake vs Marine sediment	2.79653	8.42694	0.237868	0.001	4.66796	52.2047	0.659111	0.001
Lake vs Coastal zone	2.25147	6.79012	0.253456	0.001	3.58314	50.1501	0.714897	0.001
Lake vs Epipelagic zone	1.78495	4.43916	0.141198	0.001	1.01607	7.77682	0.223621	0.001
Mesopelagic zone vs Estuarine	0.871838	2.02202	0.118789	0.003	2.02885	13.0897	0.465996	0.001
Mesopelagic zone vs Marine sediment	1.61793	4.88495	0.20452	0.001	1.29217	9.31112	0.328886	0.001
Mesopelagic zone vs Coastal zone	1.51779	4.59421	0.276856	0.002	0.96648	7.02263	0.369173	0.003
Mesopelagic zone vs Epipelagic zone	0.956824	2.21992	0.104615	0.004	1.69847	8.60519	0.311724	0.001
Estuarine vs Marine sediment	2.27214	7.04709	0.242609	0.001	4.08702	47.1174	0.681701	0.001
Estuarine vs Coastal zone	1.95612	6.15806	0.29105	0.001	3.19456	51.9141	0.775832	0.001
Estuarine vs Epipelagic zone	1.47676	3.61402	0.141095	0.001	0.507301	3.69346	0.143751	0.005
Marine sediment vs Coastal zone	2.68652	11.1203	0.369196	0.001	1.46905	22.6035	0.543308	0.001
Marine sediment vs Epipelagic zone	2.57545	7.59631	0.226106	0.001	3.09464	24.1367	0.481418	0.001
Coastal zone vs Epipelagic zone	2.12755	6.23192	0.246986	0.001	2.84964	23.0566	0.548228	0.001
